# Supplementary material for: Short Sickness Absenteeism Rate in a Large Tertiary Hospital: The Role of Fitness for Work and Influenza Vaccination
Source: Epidemiologia (Basel). 2026 Jul 9;7(4):96. doi: 10.3390/epidemiologia7040096 (PMC13397925; doi:10.3390/epidemiologia7040096)
Supplement: Supplementary file 1 [file epidemiologia-07-00096-s001.zip]

Archive with 1 entries (1 files):
- epidemiologia-4300781-supplementary.pdf
